# Supplementary material for: Microbiota and Mitochondrial Sex-Dependent Imbalance in Fibromyalgia: A Pilot Descriptive Study
Source: Neurol Int. 2023 Jul 12;15(3):868–80. doi: 10.3390/neurolint15030055 (PMC10366818; doi:10.3390/neurolint15030055)
Supplement: Supplementary file 1 [file neurolint-15-00055-s001.zip]

Archive with 1 entries (1 files):
- neurolint-2419654-supplementary.pdf
